# Supplementary material for: Electrospun Poly L-Lactic Acid Nanofiber Webs Presenting Enhanced Piezoelectric Properties
Source: Polymers (Basel). 2024 Jan 28;16(3):347. doi: 10.3390/polym16030347 (PMC10857000; doi:10.3390/polym16030347)
Supplement: Supplementary file 1 [file polymers-16-00347-s001.zip]

Archive with 1 entries (1 files):
- polymers-2783443-supplementary.pdf
